# Supplementary material for: Elucidating the importance of the catabolic enzyme, methionine-gamma-lyase, in stresses during Arabidopsis seed development and germination
Source: Front Plant Sci. 2023 Jun 6;14:1143021. doi: 10.3389/fpls.2023.1143021 (PMC10280021; doi:10.3389/fpls.2023.1143021)
Supplement: Supplementary file 2 [file Table_1.xlsx]

## Sheet: Primers list
Supplemental Table 1- Primers list
Gene (AGI)	Primer sequence	Direction	Restriction enzyme
Primers used for amplification of AtGML fragment for RNAi construct
AtMGL (At1g64660)	AGGATCCCGCCACCTTCACCGTCAT	Sense RNAi_Forward	BamHI
	AGAATTCTGTCCGTGGCAAGAAATG	Sense RNAi_Reverse	EcoRI
	ACTCGAGTGTCCGTGGCAAGAAATG	Anti-sense RNAi_Forward	XhoI
	AGGTACCCGCCACCTTCACCGTCAT	Anti-sense RNAi_Reverse	KpnI
Primers used for amplification and detection the presence of genes by PCR
Intron from SK plasmid	AAGCCGCCTTTGCTTTTGGC	Forward
	CCCCAAAAAGCAAAAGCCAAAAGCA	Reverse
mgl-2 mutant
LP (SALK_103805 )	TGTGTCCTACCCTCAACGATC
RP (SALK_103805 )	CTAAAGCAACAAGGCCACAAG
LB1.3 T-DNA salk	ATTTTGCCGATTTCGGAAC
Primers used for amplification and detection the presence of genes by Quantitative Real Time PCR (qRT-PCR) analysis
AtMGL (At1g64660)	CGCCCCCATGGTGCTGTCTC	Forward
	TCACTCCCACACACGGCCCC	Reverse
AtPP2A (At1g13320)	TGTTGGAGCCCCAGGACTGT	Forward
	CGTCCTAGTTGGCTCCGGTC	Reverse
AtCGS (At3g01120)	GGTTTGCATTGATGGCACCT	Forward
	GCGTTTGGGTTAAGTGTTCCTC	Reverse
